# Supplementary material for: Transverse aortic constriction multi-omics analysis uncovers pathophysiological cardiac molecular mechanisms
Source: Database (Oxford). 2024 Jul 20;2024:baae060. doi: 10.1093/database/baae060 (PMC11270014; doi:10.1093/database/baae060)
Supplement: baae060_Supp [file baae060_supp.zip]

Archive with 1 entries (1 files):
- suppl_data/Supplementary Materials.pdf
